# Supplementary material for: Impaired Expression of the Salvador Homolog-1 Gene Is Associated with the Development and Progression of Colorectal Cancer
Source: Cancers (Basel). 2023 Dec 8;15(24):5771. doi: 10.3390/cancers15245771 (PMC10742029; doi:10.3390/cancers15245771)
Supplement: Supplementary file 1 [file cancers-15-05771-s001.zip]

Archive with 3 entries (3 files):
- Supplementary Figure S2.pdf
- Supplementary Figure S3.pdf
- Supplementary Figures S1 and S4.pdf
